# Supplementary material for: Structural basis of TRPV1 modulation by endogenous bioactive lipids
Source: Nat Struct Mol Biol. 2024 May 2;31(9):1377–85. doi: 10.1038/s41594-024-01299-2 (PMC11402599; doi:10.1038/s41594-024-01299-2)
Supplement: Supplementary file 6 — Data for bar graph. [file 41594_2024_1299_MOESM6_ESM.xlsx]

## Sheet: Data Figure 3h
Source File
Data Figure 3h
		Currents (pA)
		Averages							Standard Error of Mean (SEM)
		Voltage	Control	DiC8-PIP2	DiC8-PIP2 + AMG-9810				Voltage	Control	DiC8-PIP2	DiC8-PIP2 + AMG-9810
		200	0.322571	22.2982	0.0256632				200	0.120538	8.21581	0.460283
		190	0.662625	12.8126	0.0999865				190	0.604412	6.85225	0.038455
		180	0.05357	6.41591	0.0577204				180	0.0186703	2.63728	0.071538
		170	0.113317	4.06117	0.177373				170	0.0322671	1.24902	0.116633
		160	0.189772	3.6635	0.21913				160	0.10408	1.56494	0.179375
		150	0.102031	3.33216	0.193067				150	0.0590689	1.32356	0.227071
		140	0.0375823	1.52079	0.2482				140	0.00654603	0.566709	0.188832
		130	0.0281612	0.992205	0.273103				130	0.00907549	0.484491	0.206011
		120	0.0432941	0.625387	0.189009				120	0.0227356	0.233649	0.159454
		110	0.0223856	0.662166	0.29271				110	0.00829788	0.368224	0.20757
		100	0.00486897	0.416668	0.30157				100	0.00775474	0.163867	0.212892
		90	0.0111474	0.131661	0.220948				90	0.0044533	0.0703624	0.160784
		80	0.00404866	0.0548757	0.293445				80	0.00627938	0.0191571	0.198655
		70	0.0185133	0.0837569	0.220168				70	0.00484991	0.0481475	0.151894
		60	0.00511908	0.0335034	0.230074				60	0.00465356	0.00874582	0.16004
		50	0.00196106	0.0289129	0.238086				50	0.00244963	0.0178499	0.15976
		40	0.0050689	0.00302856	0.24764				40	0.00260761	0.00545638	0.158494
		30	0.00162369	0.00153956	0.218847				30	0.00461699	0.00493864	0.145778
		20	0.0170214	0.0137874	0.20205				20	0.00398011	0.0032084	0.141895
		10	0.0173546	0.0176123	0.182426				10	0.00285151	0.00260618	0.133514
		0	0.00297626	0.00408295	0.186216				0	0.00281338	0.00392858	0.127614
