# Supplementary material for: Structural basis of TRPV1 modulation by endogenous bioactive lipids
Source: Nat Struct Mol Biol. 2024 May 2;31(9):1377–85. doi: 10.1038/s41594-024-01299-2 (PMC11402599; doi:10.1038/s41594-024-01299-2)
Supplement: Supplementary file 7 — Data for bar graph. [file 41594_2024_1299_MOESM7_ESM.xlsx]

## Sheet: Extended Data Figure 2b
Source File
Extended Data Figure 2b
	Capsaicin Evoked Currents (pA)
	No Phosphoinositides		PIP2		PIP2-Br4
	82.0906		355.963		41.3666
	26.8594		643.215		80.9183				77.9342
	334.588		323.335		1047.24
	17.2126		249.922		94.067
	165.367		248.944		595.635
	47.9243		501.185		449.329
	12.21		61.4125		70.6071
	43.6341		333.812		175.013
	29.1021		111.165		84.194
	22.1563		532.453		665.837
	20.2516		136.286		198.973
	13.9419		191.081		517.692
	188.198		201.065		326.35
	28.9287		150.474		312.786
	18.0313		128.864		77.8198
	103.31		363.759		53.4979
	101.046				76.0653
	59.6166				276.737
	69.3455				344.661
	130.003				51.1957
	41.3806				96.0848
	146.291				203.108
	60.3421				55.3666
	67.7379				154.237
	62.991				85.6912
	147.722				180.824
	63.9418				490.473
	Mean
	No Phosphoinositides		PIP2		PIP2-Br4
	77.9342		283.308		252.066
	Standard Error of Mean (SEM)
	No Phosphoinositides		PIP2		PIP2-Br4
	13.78		41.5597		46.5876
